# Supplementary material for: New Species of Large-Spored Alternaria in Section Porri Associated with Compositae Plants in China
Source: J Fungi (Basel). 2022 Jun 6;8(6):607. doi: 10.3390/jof8060607 (PMC9225545; doi:10.3390/jof8060607)
Supplement: Supplementary file 1 [file jof-08-00607-s001.zip]

Archive with 2 entries (2 files):
- jof-1752105-Figure S1.pdf
- jof-1752105-Table S1.pdf
